# Supplementary material for: N-Linked Glycosylation in Chinese Hamster Ovary Cells Is Critical for Insulin-like Growth Factor 1 Signaling
Source: Int J Mol Sci. 2022 Nov 29;23(23):14952. doi: 10.3390/ijms232314952 (PMC9735751; doi:10.3390/ijms232314952)
Supplement: Supplementary file 1 [file ijms-23-14952-s001.zip]

Archive with 1 entries (1 files):
- ijms-1944631-supplementary.pdf
